# Supplementary material for: Aspirin non-adherence in pregnant women at risk of preeclampsia (ANA): a qualitative study
Source: Health Psychol Behav Med. 2021 Aug 6;9(1):681–700. doi: 10.1080/21642850.2021.1951273 (PMC8354178; doi:10.1080/21642850.2021.1951273)
Supplement: Supplemental Material [file RHPB_A_1951273_SM7448.zip]

Archive with 4 entries (4 files):
- Appendix 2 ANA Full coding frame.docx
- Appendix 3 Table 2 (barriers).docx
- Appendix 3 Table 3 (facilitators).docx
- Appendix_1_Interview_topic_guide.docx
